# Supplementary material for: Germline variability and tumor expression level of ribosomal protein gene RPL28 are associated with survival of metastatic colorectal cancer patients
Source: Sci Rep. 2019 Sep 10;9:13008. doi: 10.1038/s41598-019-49477-3 (PMC6736932; doi:10.1038/s41598-019-49477-3)
Supplement: Supplementary file 2 — Additional_File_2 [file 41598_2019_49477_MOESM2_ESM.xlsx]

## Sheet: Supp_Table_6
Supplementary Table 6. Differentially expressed genes in advanced stage IV mCRC cases from the TCGA cohort (high RPL28 expression versus low RPL28 expression)
Ensembl gene ID	Gene	log2(FC)	P-Value	FDR
ENSG00000108107	RPL28	1.3202420744769	2.90151223661831E-28	5.79722144876339E-24
ENSG00000105193	RPS16	1.23018452657109	4.70950382891704E-22	2.08453177370626E-18
ENSG00000242858	AC020899.1	2.37538628689597	5.21654598024589E-22	2.08453177370626E-18
ENSG00000213169	AC069218.1	2.82672334829747	2.57495707553355E-22	2.08453177370626E-18
ENSG00000232176	AL161909.1	3.59976341086242	8.14366012990037E-22	2.71183882325682E-18
ENSG00000105640	RPL18A	1.21444117484079	1.43716439680349E-21	4.10207780687625E-18
ENSG00000220472	AL139095.2	2.81087489235148	1.83884700130083E-20	4.59252038574882E-17
ENSG00000242814	AC113398.1	3.49574732687129	3.56733759569968E-20	7.91948946245328E-17
ENSG00000215093	EEF1A1P29	2.388475940826	5.43601155556075E-20	1.08611510880104E-16
ENSG00000236552	RPL13AP5	1.68764723877007	6.20455306701282E-20	1.12697245708106E-16
ENSG00000243445	AC106820.1	2.72867110956183	7.39570191742864E-20	1.23138436925187E-16
ENSG00000242299	AC073861.1	1.89977105006402	8.21799083888635E-20	1.26304197662269E-16
ENSG00000233762	AC007969.1	1.43032906943459	1.39017887303401E-19	1.93966771642817E-16
ENSG00000228205	AC131235.1	2.31774041215603	1.45620699431545E-19	1.93966771642817E-16
ENSG00000240616	RPS6P25	2.8893778412359	2.51693953960472E-19	3.13114053001232E-16
ENSG00000083845	RPS5	1.30256420776179	4.68748811014824E-19	5.20311180226455E-16
ENSG00000115268	RPS15	1.27314499792533	6.34679469339553E-19	6.67415568284436E-16
ENSG00000241061	RPL5P1	2.31068662485874	9.84579063045163E-19	9.83594483982118E-16
ENSG00000237214	AL080243.2	1.68481603182032	1.47900008556674E-18	1.4071629385535E-15
ENSG00000234118	RPL13AP6	1.73029838461526	2.23594892970425E-18	2.0306481643405E-15
ENSG00000240463	RPS19P3	2.38508555545606	4.18995181314419E-18	3.47261995833279E-15
ENSG00000226243	RPL37AP1	2.67240555106868	4.34512006798397E-18	3.47261995833279E-15
ENSG00000225093	RPL3P7	2.87748941599521	4.20855581296828E-18	3.47261995833279E-15
ENSG00000213950	RPS10P2	2.07829173560652	4.86815945593831E-18	3.74099330498644E-15
ENSG00000266402	SNHG25	3.23691286814609	8.69953098718931E-18	6.20773675443009E-15
ENSG00000240950	AC021074.1	3.26268960282725	9.66972711950309E-18	6.66210854647144E-15
ENSG00000188873	RPL10AP2	2.08064732381347	5.30824124050746E-17	3.53528866617797E-14
ENSG00000213442	RPL18AP3	1.80598540737487	7.00627049289547E-17	4.37454013900161E-14
ENSG00000234782	TPT1P9	2.15899284056505	6.83856702217713E-17	4.37454013900161E-14
ENSG00000226976	COX6A1P2	1.95032651113499	1.1452701787386E-16	6.93409035490822E-14
ENSG00000169253	AL669983.1	2.83271434673802	1.7428315014359E-16	9.94907811391121E-14
ENSG00000232346	Z74021.1	2.10368189494466	1.97374189470591E-16	1.06582062314119E-13
ENSG00000233380	RPS2P48	2.15176794101155	2.08161064110454E-16	1.09448896340181E-13
ENSG00000235605	AL355472.2	1.73092878836469	2.62544155823751E-16	1.34503390598937E-13
ENSG00000213553	RPLP0P6	1.87969540059075	3.0167322999377E-16	1.50685778381888E-13
ENSG00000232888	RPS11P5	2.55961702607476	3.39862056621979E-16	1.65620582714808E-13
ENSG00000243964	RPL23AP65	2.4458084050272	4.20697663515992E-16	2.00131888501179E-13
ENSG00000130332	LSM7	1.21247684769804	6.55939067582785E-16	2.84130663730495E-13
ENSG00000230629	RPS23P8	1.74522173006768	6.82596189142331E-16	2.84130663730495E-13
ENSG00000234648	AL162151.2	2.27944728510782	6.70308552223956E-16	2.84130663730495E-13
ENSG00000240509	RPL34P18	2.12261630240107	7.66211376002131E-16	3.12426597806583E-13
ENSG00000240376	AC010343.1	2.31182280006418	8.06591818205249E-16	3.22314090554818E-13
ENSG00000214541	RPS4XP3	2.88994447413824	1.17254395859037E-15	4.5512285287273E-13
ENSG00000230979	AC079250.1	1.50027123491617	1.31719595316949E-15	4.96558021591064E-13
ENSG00000230897	RPS18P12	2.20465447450781	1.39820225432371E-15	5.17334834099773E-13
ENSG00000237506	RPSAP15	1.82874620010176	1.90785661353599E-15	6.68753949797354E-13
ENSG00000228887	EEF1DP1	2.23405012811514	1.90169075108747E-15	6.68753949797354E-13
ENSG00000238172	RPS2P35	2.38277899260395	2.78905531730071E-15	9.60781469649451E-13
ENSG00000213293	AC012618.1	3.40290038682159	2.98082005167887E-15	1.00943702767024E-12
ENSG00000227304	AC067942.1	2.63143096495891	3.24198800136582E-15	1.07958200445482E-12
ENSG00000213363	RPS3P6	2.65356732206667	3.36516277595417E-15	1.1022287256322E-12
ENSG00000142544	CTU1	1.54485402342217	3.58475087732559E-15	1.15521487949944E-12
ENSG00000189343	RPS2P46	1.76292294756518	3.93157050893299E-15	1.24686950426161E-12
ENSG00000244313	AC024293.1	1.53921026714738	4.49526755346882E-15	1.38177608797395E-12
ENSG00000141552	ANAPC11	1.26573118367065	5.439535086837E-15	1.6221180751493E-12
ENSG00000213269	AC004386.1	3.41169409806646	6.60600370588401E-15	1.94099932417004E-12
ENSG00000233493	TMEM238	1.76346570848395	7.3119469581453E-15	2.10486803659907E-12
ENSG00000213621	RPSAP54	1.80320407601548	7.37441254063739E-15	2.10486803659907E-12
ENSG00000227939	RPL3P2	2.11972204916144	7.64716728872075E-15	2.15197749899494E-12
ENSG00000131188	PRR7	1.62808766992764	9.84206550274033E-15	2.65735768573989E-12
ENSG00000180211	FO393411.1	2.26409858939644	1.12957144681327E-14	3.00917833431054E-12
ENSG00000230291	AC078817.1	2.59663054498383	1.19219465809255E-14	3.13421700903805E-12
ENSG00000234268	AP000936.3	1.82871810259745	1.60197219803213E-14	4.15680578138727E-12
ENSG00000165215	CLDN3	1.53684912170209	1.62290071645033E-14	4.15712260444585E-12
ENSG00000230626	AC011005.1	1.91204556675144	1.66380550810601E-14	4.20795367746306E-12
ENSG00000218175	AC016739.1	2.26195460084983	1.85094074008099E-14	4.62272449835227E-12
ENSG00000130748	TMEM160	1.87631940896983	2.03497473896859E-14	5.01960435612251E-12
ENSG00000226945	AC098935.1	1.78449414618229	2.94761762844883E-14	7.095590387519E-12
ENSG00000269242	AC010422.3	2.86448606925536	3.26755701222443E-14	7.68068107108755E-12
ENSG00000249210	GAPDHP38	2.53157610776073	3.6232851845811E-14	8.41781837068959E-12
ENSG00000213315	AL122020.1	2.76133263654868	3.79913767858021E-14	8.72491618598077E-12
ENSG00000244485	RPL18P13	3.24767646016011	3.9531372561193E-14	8.97541845196177E-12
ENSG00000250568	AC098591.2	3.20403454599493	4.4847565366849E-14	1.00680264722432E-11
ENSG00000228462	RPS19P7	2.74565366143991	5.48250198901458E-14	1.20374054659903E-11
ENSG00000228981	AC097658.1	2.01930022131142	5.83139624522976E-14	1.26642714108359E-11
ENSG00000243829	AC011495.1	2.14659632844462	8.63012075956275E-14	1.77762693583571E-11
ENSG00000220583	RPL35P2	2.88559819016388	1.10853538124309E-13	2.23722595123605E-11
ENSG00000249489	GAPDHP70	2.63220279748318	1.20058603105306E-13	2.39877089004402E-11
ENSG00000235587	GAPDHP65	2.25635346846343	1.36077984008287E-13	2.6655275691035E-11
ENSG00000224415	AC007683.1	2.0670420174545	1.40327363583611E-13	2.72207837320441E-11
ENSG00000241511	RPS15AP24	2.33731679345699	2.64571516817836E-13	4.94031673459848E-11
ENSG00000233668	AL353662.2	2.68048274099986	2.92363401439115E-13	5.40872292662362E-11
ENSG00000167136	ENDOG	1.32964211951539	4.06668140343633E-13	7.32002652618539E-11
ENSG00000224114	AL591846.1	3.91245457972655	5.21998719861795E-13	9.06916036768579E-11
ENSG00000255642	PABPC1P4	1.73678238852416	6.08002741156188E-13	1.03828160412826E-10
ENSG00000227694	RPL23AP74	2.17757575279362	6.4730146886168E-13	1.09103640296599E-10
ENSG00000178715	AL450998.1	2.22286723184698	6.49816476241008E-13	1.09103640296599E-10
ENSG00000240540	RPL3P9	2.1993906077838	6.80983078947865E-13	1.13383682644819E-10
ENSG00000241494	AL355032.1	1.87876853441956	8.82716011264656E-13	1.43387527683478E-10
ENSG00000181029	TRAPPC5	2.08464851879624	8.91945694819997E-13	1.43718346633093E-10
ENSG00000213539	YBX1P6	2.68355757623407	1.01030536573142E-12	1.6148720965851E-10
ENSG00000233597	AC133435.1	1.74732551612566	1.09211877962031E-12	1.73178835054078E-10
ENSG00000243859	RPL5P17	2.50271773710312	1.25285568341097E-12	1.95562941832431E-10
ENSG00000230673	PABPC1P3	1.70903368328111	1.3581302293471E-12	2.10352263429109E-10
ENSG00000242327	AC023906.1	3.40826128808859	1.52889013568251E-12	2.33184922984249E-10
ENSG00000230580	AC021016.1	1.79171070404341	1.566614894171E-12	2.37128527163156E-10
ENSG00000226948	RPS4XP2	2.46699491111208	1.59584770441151E-12	2.39737121309339E-10
ENSG00000243449	C4ORF48	1.76338394208142	1.76636407580598E-12	2.61421883219284E-10
ENSG00000259051	HNRNPUP1	2.29593491179681	2.36202565274838E-12	3.44476441911771E-10
ENSG00000233406	AL162430.1	1.57328384467918	2.41615506942722E-12	3.49817233964898E-10
ENSG00000260290	AC092115.1	1.87452086748655	2.56641913433232E-12	3.68899671251509E-10
ENSG00000216624	GAPDHP72	2.01053543186373	2.60502219774603E-12	3.71773882221183E-10
ENSG00000230216	HSPB1P2	2.69487626445183	2.78872904393526E-12	3.95168838991677E-10
ENSG00000218502	H2AFZP3	2.13170005123079	2.8370241239222E-12	3.99181281661729E-10
ENSG00000226360	RPL10AP6	1.28295795906388	3.02280816292006E-12	4.22347602063936E-10
ENSG00000235297	FAUP1	2.54728458167845	3.09737448751834E-12	4.2976071014317E-10
ENSG00000213598	AL049873.1	1.46799071405777	3.25174230490301E-12	4.48067663806636E-10
ENSG00000213867	AL049830.1	3.26556411407526	3.30042173107967E-12	4.51660453335424E-10
ENSG00000228499	TMSB10P1	2.26573662219271	3.33705656559881E-12	4.52927218144855E-10
ENSG00000151846	PABPC3	1.79323902088397	3.59711055287307E-12	4.79135125642693E-10
ENSG00000146677	AC004453.1	1.8179511896404	3.71138231429093E-12	4.84662866925051E-10
ENSG00000233328	PFN1P1	2.1284563654164	3.67333216169005E-12	4.84662866925051E-10
ENSG00000231313	CLIC1P1	1.84835058180931	4.31972289342592E-12	5.5682621555258E-10
ENSG00000243312	AC093827.1	2.61758501026294	5.48139547438706E-12	6.88794223762601E-10
ENSG00000230207	RPL4P5	1.28091167075798	5.56591229192103E-12	6.95043297453639E-10
ENSG00000253506	NACA2	2.17195872124603	5.73817473300377E-12	7.07708217070465E-10
ENSG00000232203	SLC25A6P2	3.53878941347042	5.73187963744266E-12	7.07708217070465E-10
ENSG00000213493	ACTN4P1	2.47638475037777	6.87584568857366E-12	8.42818385630072E-10
ENSG00000224126	UBE2SP2	2.4670587362075	6.9208675322409E-12	8.43164227403495E-10
ENSG00000267533	AP002414.4	1.95592318917868	7.00334377650693E-12	8.48041264573385E-10
ENSG00000223529	EEF1A1P8	1.60639759355365	7.12021801538425E-12	8.56999734622755E-10
ENSG00000213087	AL356535.1	2.10574104575833	8.95990639535161E-12	1.04080773127398E-09
ENSG00000218227	AC136632.1	1.69791013251975	9.3932462284018E-12	1.08483849504895E-09
ENSG00000213613	RPL11P3	2.91973614942042	1.28882934797407E-11	1.43060057625122E-09
ENSG00000241255	AL136126.1	2.22684731472626	1.62495190011076E-11	1.75494805211962E-09
ENSG00000225193	RPS12P26	1.844857150865	1.67428649524623E-11	1.79850775134515E-09
ENSG00000232883	AL451081.2	2.37410050576894	1.75286526736658E-11	1.87284748887617E-09
ENSG00000226396	AL031727.1	1.45726782636535	1.92142428179051E-11	2.00995063613479E-09
ENSG00000236603	RANP1	1.81331055413601	2.06770550204288E-11	2.11860286824702E-09
ENSG00000135480	KRT7	-3.10992645036006	2.42959813329336E-11	2.45168538905057E-09
ENSG00000237676	RPL30P4	2.68050062072322	2.46697748171426E-11	2.47689497912819E-09
ENSG00000236801	RPL24P8	1.70427576443869	2.53895987791639E-11	2.53642091803847E-09
ENSG00000240652	AP001024.1	2.34738169181192	2.99660560992627E-11	2.906416509045E-09
ENSG00000214612	RPS19P1	2.63737230458036	3.44516968495228E-11	3.29351628255246E-09
ENSG00000263266	RPS7P1	1.29177195181915	3.61286462377322E-11	3.43738262776138E-09
ENSG00000228328	AL158201.1	1.86555695604195	3.66639595386117E-11	3.47178157147612E-09
ENSG00000228929	RPS13P2	1.66312069861075	4.20230641420027E-11	3.96047557338308E-09
ENSG00000213051	RPL5P5	2.30954193605401	4.24645446245014E-11	3.98329390421379E-09
ENSG00000229994	RPL5P4	1.35619987175727	4.30929605170645E-11	4.02335210808855E-09
ENSG00000225471	BX119917.1	1.5952228040171	5.73623105880332E-11	5.20954075249502E-09
ENSG00000234093	RPS15AP11	1.33597219991425	5.81818816102068E-11	5.23636934491861E-09
ENSG00000241741	RPL7AP30	1.4897393500287	5.81220830975853E-11	5.23636934491861E-09
ENSG00000188958	UTS2B	-3.64240441135403	6.65971683159374E-11	5.88766116350633E-09
ENSG00000198883	PNMA5	6.84698589696945	7.1333157669048E-11	6.25103723784025E-09
ENSG00000213290	PGK1P2	1.97980675526863	7.67763311222002E-11	6.669526503572E-09
ENSG00000242060	RPS3AP49	1.69960118720338	9.15549126498049E-11	7.68599644850043E-09
ENSG00000213280	AC090114.1	1.43689541365983	1.01820653874699E-10	8.44139694778622E-09
ENSG00000231167	YBX1P2	1.43485180457708	1.08094279037675E-10	8.92447807922624E-09
ENSG00000105880	DLX5	-2.98825031702155	1.10936624638772E-10	9.12145580363238E-09
ENSG00000231369	Z97353.1	2.69756204477028	1.35606135396363E-10	1.0925042682336E-08
ENSG00000233839	AL357055.1	2.91356188739263	1.38553230451708E-10	1.11176447567274E-08
ENSG00000234785	EEF1GP5	1.23197077385996	1.42225240261804E-10	1.13666412017234E-08
ENSG00000230508	RPL19P21	1.60379435409484	1.42839760964274E-10	1.13702726058414E-08
ENSG00000215835	AL596087.1	1.34396023434992	1.67351408587259E-10	1.32161310022665E-08
ENSG00000214259	AC018695.1	3.59943447201672	1.88590351125462E-10	1.4661615624462E-08
ENSG00000218582	GAPDHP63	1.46979177358315	2.32536521041753E-10	1.7869537270824E-08
ENSG00000228847	ATP5G2P4	2.49470610297739	2.51366112076316E-10	1.90961784003224E-08
ENSG00000213638	ADAT3	1.33879220241181	2.55060450890222E-10	1.93034386696464E-08
ENSG00000235912	AL031729.1	1.78569680689069	3.05854705729772E-10	2.26332482240032E-08
ENSG00000002079	MYH16	-2.90264817722709	3.16113341335097E-10	2.30508925542892E-08
ENSG00000270781	AC091133.5	2.06887942857876	3.22318660039704E-10	2.34179157367028E-08
ENSG00000206172	HBA1	3.05923004162116	3.32803414414168E-10	2.40920732608518E-08
ENSG00000183199	HSP90AB3P	1.55683106737998	3.46650905647093E-10	2.4991847124987E-08
ENSG00000258734	AL049873.2	1.50572769179599	3.59074959286931E-10	2.56907432488807E-08
ENSG00000214391	TUBAP2	1.38134698970731	4.03393001855793E-10	2.85258468574695E-08
ENSG00000232587	EEF1A1P3	1.50736516959155	4.26820885060573E-10	3.00277509982755E-08
ENSG00000256356	HSPA8P5	1.95088526611462	4.39406318529195E-10	3.06969868678787E-08
ENSG00000123009	NME2P1	1.33126474229515	4.42565272561474E-10	3.08099447588093E-08
ENSG00000243547	HNRNPKP4	1.70118396441449	4.7219581830613E-10	3.27585848949877E-08
ENSG00000229604	MTATP8P2	-3.43348236370198	4.78489728389952E-10	3.30803625371323E-08
ENSG00000243753	HLA-L	2.13130873060724	5.37206963558842E-10	3.68845193536277E-08
ENSG00000229132	EIF4A1P10	1.5560289094659	5.45329040575138E-10	3.7186601469936E-08
ENSG00000213864	EEF1B2P2	1.47144677705151	6.58298585089031E-10	4.41369319801303E-08
ENSG00000130881	LRP3	1.20818477337333	6.63736265715394E-10	4.43526775551625E-08
ENSG00000277998	AC107075.1	1.50165470918363	6.96493797997584E-10	4.63864869466391E-08
ENSG00000242071	RPL7AP6	1.31204784076505	7.69836044618749E-10	5.09315369916643E-08
ENSG00000237730	AC078991.1	3.19483681582291	8.41383425353842E-10	5.49373883613391E-08
ENSG00000166535	A2ML1	-4.53132943408959	8.63546615570475E-10	5.5656972190639E-08
ENSG00000217130	AL139100.1	2.00906475989252	8.66759411943512E-10	5.56844149537986E-08
ENSG00000231767	AL136454.1	1.22959905766437	8.78473546336604E-10	5.57342164955127E-08
ENSG00000248626	GAPDHP40	2.19098558684451	8.78019508702725E-10	5.57342164955127E-08
ENSG00000111058	ACSS3	-2.03198474681745	9.32482053939851E-10	5.89588336636653E-08
ENSG00000259706	HSP90B2P	1.48691396521351	9.78306428323655E-10	6.15211166292062E-08
ENSG00000138061	CYP1B1	-2.24396461074203	1.06866998930248E-09	6.61053448491132E-08
ENSG00000226415	TPI1P1	1.54505529237762	1.08294004032879E-09	6.67813024869419E-08
ENSG00000234985	AC074085.2	2.9726928975857	1.09032359203477E-09	6.70297395964762E-08
ENSG00000259612	EEF1A1P22	1.56493371434005	1.11978419781161E-09	6.86297186266135E-08
ENSG00000225356	AC093840.1	2.22786524107255	1.20618717612785E-09	7.25892162019111E-08
ENSG00000137745	MMP13	-3.14958628220415	1.5997788537935E-09	9.4010533819983E-08
ENSG00000188505	NCCRP1	-3.04556333246834	1.63424950635066E-09	9.57545605187278E-08
ENSG00000175602	CCDC85B	1.24322800242689	1.64301408343758E-09	9.59866122429325E-08
ENSG00000214016	RPSAP61	1.32106234340634	1.81860267091412E-09	1.05626980711815E-07
ENSG00000242477	AC091429.1	1.50514814860646	1.90483016655651E-09	1.1031451225449E-07
ENSG00000214297	ALDOAP2	2.85448250324151	2.0546074994807E-09	1.17962809883978E-07
ENSG00000241352	AC007688.1	1.49115645183595	2.28224023018135E-09	1.28811185872947E-07
ENSG00000244073	RPS4XP6	1.47877360228581	2.6330486845866E-09	1.4695059418447E-07
ENSG00000214784	AC010468.1	1.39291296076303	2.7914524351161E-09	1.54925610148944E-07
ENSG00000224550	AC114491.1	1.83086664014776	3.06143687200874E-09	1.68971018515841E-07
ENSG00000226608	FTLP3	1.72129844940574	3.73747216137769E-09	2.02156160580549E-07
ENSG00000244053	RPL13AP2	2.34236890418272	3.74363260334349E-09	2.02156160580549E-07
ENSG00000258645	HSPE1P2	1.50099678441249	3.76369385842616E-09	2.02691653076428E-07
ENSG00000237729	AC002075.2	1.56791250160178	3.86839206390227E-09	2.07213065514121E-07
ENSG00000248641	HMGA1P2	1.44079771423812	4.42223393777344E-09	2.33129905215603E-07
ENSG00000250144	AC104619.3	1.32706329432161	4.58200907420741E-09	2.39655867284461E-07
ENSG00000141933	TPGS1	1.32443318436786	4.59554984847071E-09	2.39736516899334E-07
ENSG00000228818	AL359918.1	2.22806668097033	4.87528815880436E-09	2.52352998479044E-07
ENSG00000234882	EIF3EP1	1.53993591818291	5.03363650005084E-09	2.58539992984617E-07
ENSG00000104435	STMN2	-2.64330467364706	5.24481014250733E-09	2.68695658069991E-07
ENSG00000038427	VCAN	-1.42453094559248	5.62808853224427E-09	2.86860226720001E-07
ENSG00000250896	RNPS1P1	1.66599372580981	5.68788818300131E-09	2.89170498464036E-07
ENSG00000219146	RPS4XP8	2.93755415932481	5.85539605570789E-09	2.96930997951887E-07
ENSG00000174885	NLRP6	2.26125261388447	6.20549114897206E-09	3.1309523524359E-07
ENSG00000185607	ACTBP7	1.71118986168954	6.76614281289599E-09	3.37968833504155E-07
ENSG00000274487	AC244154.1	-1.89837224932916	6.83095019814899E-09	3.40355074710765E-07
ENSG00000229091	HSPA8P8	1.99403124618809	7.22326502830008E-09	3.57229790260979E-07
ENSG00000259078	PTBP1P	1.72708247590893	7.29085378721374E-09	3.58491990582512E-07
ENSG00000268592	RAET1E-AS1	2.23448487682129	7.86992773249289E-09	3.81653291493223E-07
ENSG00000242697	RPL5P12	1.68918649241228	8.09926825737006E-09	3.89935854896997E-07
ENSG00000235065	RPL24P2	1.29519136751948	8.79118666658748E-09	0.0000004162272739299
ENSG00000124557	BTN1A1	2.81894121586997	9.37791171160632E-09	4.37781953266108E-07
ENSG00000229638	RPL4P4	1.20693030353521	9.70804163064171E-09	4.51085283209817E-07
ENSG00000213574	LDHAP5	1.63121067093818	9.77233448169248E-09	4.53019125160593E-07
ENSG00000185201	IFITM2	1.2952312949168	9.80379484565676E-09	4.53261958525736E-07
ENSG00000228399	AL109741.2	1.95575681533445	9.8229443464286E-09	4.53261958525736E-07
ENSG00000217624	AL627402.1	-1.57796859634317	1.00554400921623E-08	4.59743004671404E-07
ENSG00000154258	ABCA9	-1.58790160883863	1.09365714323893E-08	4.93256652864871E-07
ENSG00000172139	SLC9C1	-1.26326678687337	1.1078635314168E-08	4.98538589137561E-07
ENSG00000234354	RPS26P47	2.00759664977296	1.12507584123327E-08	5.05146411412151E-07
ENSG00000073905	VDAC1P1	1.29420209570142	1.13512438253308E-08	5.08515362399347E-07
ENSG00000123901	GPR83	2.87790293576775	1.18507433449756E-08	5.2970436696334E-07
ENSG00000107187	LHX3	4.38374870195249	1.19174987112323E-08	5.31499161273261E-07
ENSG00000199753	SNORD104	1.25109005504783	1.19676873510129E-08	5.32548760074028E-07
ENSG00000240371	RPS4XP13	1.82915214821092	1.23742805495315E-08	5.46987003052301E-07
ENSG00000139926	FRMD6	-1.51089521650162	1.2533869946342E-08	5.52818369818794E-07
ENSG00000198075	SULT1C4	-2.77401510419741	1.25992751408461E-08	5.54479113026662E-07
ENSG00000196183	RPS2P4	1.35772826656461	1.29043117254085E-08	5.65412605863295E-07
ENSG00000258427	RBM8B	1.65203941537563	1.31955965760622E-08	5.76910327329807E-07
ENSG00000226624	AC005099.1	1.21554651214607	1.42735431084091E-08	6.22675526869024E-07
ENSG00000089101	CFAP61	2.79557621111702	1.56461442025903E-08	6.78112714029835E-07
ENSG00000166006	KCNC2	-5.00220454527733	1.59209195742427E-08	6.88116647168749E-07
ENSG00000176343	RPL37AP8	2.91923109944505	1.59458462281847E-08	6.88116647168749E-07
ENSG00000060718	COL11A1	-2.05407294814498	1.64042995758374E-08	7.00337404968442E-07
ENSG00000120594	PLXDC2	-1.28621331225158	1.91661528227636E-08	8.04495238232807E-07
ENSG00000106823	ECM2	-1.3513762492165	1.94494187613392E-08	8.14673766984396E-07
ENSG00000249193	HSPD1P5	1.61627141502456	2.00042539537107E-08	8.31754029814126E-07
ENSG00000030419	IKZF2	-1.27385283773419	2.14231102700114E-08	8.7532462821028E-07
ENSG00000106819	ASPN	-1.89855327746807	2.23541973803074E-08	9.07798503371019E-07
ENSG00000257576	HSPD1P4	1.26395514203277	2.25217605321034E-08	9.12748023187478E-07
ENSG00000213763	ACTBP2	2.3086093192079	2.37847943692029E-08	9.50440382993346E-07
ENSG00000100024	UPB1	2.53389815531393	2.61819795900796E-08	1.01971920508731E-06
ENSG00000241360	PDXP	1.20663609741103	2.90285578145963E-08	1.11322569123922E-06
ENSG00000213820	RPL13P2	2.51815751501774	3.21149620331609E-08	1.21525935875484E-06
ENSG00000233558	AL050331.1	1.41207197685999	3.25928959869371E-08	1.22869068267737E-06
ENSG00000230581	ACTG1P14	1.30823074856026	3.53243262732144E-08	0.000001329152615704
ENSG00000217027	TPT1P4	1.45591229218569	3.70434850538219E-08	1.38083737196896E-06
ENSG00000219023	AL033519.2	1.72510305105401	3.7446383419248E-08	0.0000013906668043059
ENSG00000239559	RPL37P2	1.60610155037294	3.80546886105619E-08	1.40498362297211E-06
ENSG00000148848	ADAM12	-1.8205580300087	3.88385680127439E-08	1.42384328237546E-06
ENSG00000253785	AC008429.2	1.27534584994027	3.95491109047408E-08	1.44195480999402E-06
ENSG00000225616	AL138785.1	2.71480237374823	3.97641778965322E-08	1.44452413522311E-06
ENSG00000157680	DGKI	-1.27445193702944	4.10820301523323E-08	1.48162267589097E-06
ENSG00000187902	SHISA7	2.89447528553024	4.14707094473073E-08	1.49294554010306E-06
ENSG00000133110	POSTN	-1.7733327946482	4.36320539524468E-08	1.55815107883143E-06
ENSG00000218426	AL590867.2	1.37680374428328	4.40643821497914E-08	1.56935179207278E-06
ENSG00000220008	LINGO3	1.85323554027339	4.64016310367405E-08	1.64380246119517E-06
ENSG00000131094	C1QL1	1.6915415982494	4.75845053160852E-08	0.0000016827228605582
ENSG00000166035	LIPC	2.50379868305954	4.79103635809369E-08	1.69125276386417E-06
ENSG00000090932	DLL3	2.29768896970609	5.25580400423581E-08	1.83265207686966E-06
ENSG00000231043	AC007238.1	1.37764088918467	5.38588990518546E-08	1.86297055353883E-06
ENSG00000264230	ANXA8L1	-2.6830763381244	5.96756000359059E-08	2.02331690002911E-06
ENSG00000241612	AC114728.1	1.28371515323668	5.97475961470057E-08	2.02331690002911E-06
ENSG00000219928	AL161787.1	1.26538144243647	6.02600680278795E-08	0.0000020372185434806
ENSG00000145192	AHSG	3.52458749203287	6.05434969466471E-08	2.04334302194934E-06
ENSG00000135519	KCNH3	2.17589499111162	6.31169624090368E-08	2.11373613138727E-06
ENSG00000233287	AC009362.1	2.62190108061103	6.45234780006883E-08	2.14347571381188E-06
ENSG00000261039	LINC02544	-2.30037359788898	6.52702411160324E-08	2.16112748196821E-06
ENSG00000188290	HES4	1.32643346812476	6.95904025374092E-08	2.26083941902022E-06
ENSG00000102271	KLHL4	-1.36568003296871	7.25031351130277E-08	2.34403339734352E-06
ENSG00000179542	SLITRK4	-2.10236857520174	7.2883743776432E-08	2.34873742040824E-06
ENSG00000066405	CLDN18	3.97848552150724	7.38021258188648E-08	0.00000237450317852
ENSG00000206538	VGLL3	-1.60908980649115	7.39707163292256E-08	2.37610114510921E-06
ENSG00000154764	WNT7A	-3.2089738146708	7.50447826846698E-08	2.40673315897224E-06
ENSG00000204262	COL5A2	-1.34227785090357	7.5899327293304E-08	2.42815319271687E-06
ENSG00000087494	PTHLH	-1.68868928619786	7.70817341571963E-08	2.45237746570188E-06
ENSG00000228236	TXNP5	2.05729332367947	7.70667008165446E-08	2.45237746570188E-06
ENSG00000226085	UQCRFS1P1	2.24143901384786	8.14953749994589E-08	2.58047162042661E-06
ENSG00000241547	ACTG1P20	2.10430182932151	8.37709298947328E-08	2.64832781534298E-06
ENSG00000226666	HSPA9P1	1.48294430047475	8.89090736235305E-08	2.77997385132729E-06
ENSG00000267077	AC020663.2	1.24922336463717	9.55671538493222E-08	0.0000029466539103541
ENSG00000094963	FMO2	-2.18181990304646	1.00803836515308E-07	3.09855485165516E-06
ENSG00000213260	YWHAZP5	-1.74941007104528	1.14426363556825E-07	3.43795299829379E-06
ENSG00000241429	EEF1A1P25	1.67512183768877	1.14846020495928E-07	3.44538061487784E-06
ENSG00000260174	AC111152.3	1.58216435992381	1.17285790151853E-07	3.50803905274555E-06
ENSG00000174697	LEP	-3.5753134099031	1.2080111223232E-07	3.58643255784603E-06
ENSG00000243680	RPL37P23	1.44695071465001	1.2080425983135E-07	3.58643255784603E-06
ENSG00000243663	RPS4XP14	1.45377689558827	1.21265114715626E-07	3.59477298519022E-06
ENSG00000115414	FN1	-1.70020147420221	1.22218076271517E-07	3.61230349690076E-06
ENSG00000218208	RPS27AP11	1.22681866372783	1.32516897640817E-07	3.88223990449197E-06
ENSG00000094796	KRT31	-3.99250864828639	1.37739119173736E-07	4.01170204240706E-06
ENSG00000123572	NRK	-2.24961727910449	1.39856904757048E-07	4.05564725260641E-06
ENSG00000225022	UBE2D3P1	1.23762412784878	1.40558383466632E-07	4.05831864402213E-06
ENSG00000253676	TAGLN2P1	1.51216444654252	1.55659382068165E-07	4.44296350531704E-06
ENSG00000137975	CLCA2	-2.81722783197349	1.58871713691471E-07	4.52818379394522E-06
ENSG00000181524	RPL24P4	1.2060190466311	1.65685495750051E-07	4.68894646612752E-06
ENSG00000258741	AC091544.3	1.26816077883785	1.73415886083286E-07	4.85794084714306E-06
ENSG00000215006	CHCHD2P2	1.31813540629899	1.96396472600756E-07	5.38323250979162E-06
ENSG00000147206	NXF3	-3.02115771436096	0.000000206422106897	5.59608371207878E-06
ENSG00000206384	COL6A6	-2.03646526677565	2.07355472039858E-07	5.61377009668883E-06
ENSG00000185338	SOCS1	1.20303488583625	2.09883740061721E-07	5.67452926445628E-06
ENSG00000122641	INHBA	-1.43118560325144	2.10447175107091E-07	5.68207372789145E-06
ENSG00000259904	ACTG1P15	1.75920638398314	2.22368492106056E-07	5.98776613514689E-06
ENSG00000186847	KRT14	-3.56752476702577	2.25069965862189E-07	6.03065518883711E-06
ENSG00000231684	EIF1P3	2.0513451250249	2.26421546869741E-07	6.04799800328532E-06
ENSG00000177350	RPL13AP3	1.22415106235043	2.33729852027868E-07	6.22656325802239E-06
ENSG00000124194	GDAP1L1	2.07944383484209	2.40406871983729E-07	0.0000063874059870145
ENSG00000268460	AC006262.1	-2.01192823967648	2.54008088490588E-07	6.69535832195508E-06
ENSG00000198881	ASB12	1.40460608413968	2.63583512390295E-07	6.90222618290707E-06
ENSG00000083807	SLC27A5	1.24991765722974	2.79301160084382E-07	7.28516602935504E-06
ENSG00000254911	SCARNA9	1.29237686318435	2.81570009523027E-07	0.0000073252197789975
ENSG00000127083	OMD	-2.39648412360117	2.89178281213297E-07	7.47329286645189E-06
ENSG00000230838	LINC01614	-2.12342469808315	2.88810349089458E-07	7.47329286645189E-06
ENSG00000234825	XRCC6P2	1.35927122930437	2.89599546532501E-07	7.47329286645189E-06
ENSG00000152086	TUBA3E	3.75917599767461	2.89879978553564E-07	7.47329286645189E-06
ENSG00000124302	CHST8	3.02115124351051	2.96900927740553E-07	7.64443368074258E-06
ENSG00000131409	LRRC4B	1.23998208251678	3.00586527378963E-07	7.71943292677595E-06
ENSG00000265190	ANXA8	-4.22504666668299	3.2431113328454E-07	8.18148540785998E-06
ENSG00000228218	ATF4P3	1.26157509880345	3.41315913322908E-07	8.56720093993931E-06
ENSG00000063015	SEZ6	3.06729329481201	3.70748966453208E-07	0.0000091981831423704
ENSG00000143556	S100A7	4.02340990504941	3.71057838476003E-07	0.0000091981831423704
ENSG00000184408	KCND2	-1.93524363523408	3.92632162585311E-07	9.67298472065909E-06
ENSG00000101825	MXRA5	-1.36468359812635	4.09097517637592E-07	9.99238191002333E-06
ENSG00000243297	RPL31P61	2.40811725106254	4.14273956671266E-07	0.0000100695786548563
ENSG00000029559	IBSP	-2.66048429762421	4.2010761218549E-07	0.0000101251508944102
ENSG00000058091	CDK14	-1.31212825640599	4.28993890522744E-07	0.0000102650274642448
ENSG00000078098	FAP	-1.52871877170614	4.77727598429334E-07	0.0000113284684237194
ENSG00000172247	C1QTNF4	1.43714886292433	4.77972916976748E-07	0.0000113284684237194
ENSG00000237077	AC105399.1	2.36227392983851	4.83960465761378E-07	0.0000114297046169176
ENSG00000269388	AC018755.3	1.61275288441503	5.52905378389972E-07	0.0000126686347021005
ENSG00000196553	CCDC196	2.76629166637359	5.77293580835647E-07	0.0000131370452677634
ENSG00000162614	NEXN	-1.28766791144901	6.03714344770007E-07	0.0000135988868190583
ENSG00000232499	AL391058.1	1.2098309677118	6.26453812960726E-07	0.0000140320035683356
ENSG00000168004	HRASLS5	-2.32213462194995	6.44688124605937E-07	0.0000143759695643154
ENSG00000256817	TPT1P12	2.61601886839483	6.7987820472784E-07	0.0000150431523039449
ENSG00000130635	COL5A1	-1.2025822875913	7.11640947823143E-07	0.0000156592358342581
ENSG00000130829	DUSP9	2.20785855767441	7.28613223572734E-07	0.0000159623818059027
ENSG00000188375	H3F3C	1.20434343690373	7.52629207947384E-07	0.0000163807533494431
ENSG00000091656	ZFHX4	-1.71841441117056	7.68682136439236E-07	0.0000166756450445776
ENSG00000197301	AC090673.1	-1.58305359830607	7.87997780615271E-07	0.0000170391727886289
ENSG00000130287	NCAN	3.14999806257458	8.04981414520834E-07	0.0000173452505466959
ENSG00000236841	AC007750.1	-1.76259022750583	8.84556883489974E-07	0.0000187815584826033
ENSG00000215030	RPL13P12	1.39419366485418	8.87125361190996E-07	0.0000188160984252613
ENSG00000251003	ZFPM2-AS1	-1.75943573267344	9.57290745760802E-07	0.0000201121651948484
ENSG00000255815	KRT8P11	-1.61133765507675	9.5891686277744E-07	0.0000201134393021669
ENSG00000101204	CHRNA4	4.00841610287386	9.77002063818102E-07	0.0000204189343463239
ENSG00000261557	EEF1A1P38	1.20265791504125	9.90221412891461E-07	0.0000205875378039244
ENSG00000213058	AL365357.1	3.29374868401605	1.03081646672147E-06	0.0000213206138769099
ENSG00000144810	COL8A1	-1.36996524280812	1.04358715649115E-06	0.0000215179271276504
ENSG00000081051	AFP	3.03247027223829	1.14483350968948E-06	0.0000233167925826665
ENSG00000165323	FAT3	-1.43569977636414	1.15668577449515E-06	0.0000234863635918831
ENSG00000101230	ISM1	-1.68509952128818	1.23295254746306E-06	0.0000249335950387773
ENSG00000163359	COL6A3	-1.24861502211887	1.24282793360988E-06	0.0000250572170671296
ENSG00000213362	FTH1P12	1.68346367254752	1.26903382229226E-06	0.0000254827093159793
ENSG00000111799	COL12A1	-1.21817417352442	1.28401927177221E-06	0.0000256803854354443
ENSG00000239223	RPL34P31	2.44256558720868	1.30044364345215E-06	0.0000259569070890848
ENSG00000234036	TXNP6	1.70813009229191	0.0000013448626744563	0.0000266140103241266
ENSG00000086991	NOX4	-1.29146522320032	1.39007031274249E-06	0.0000273878688887392
ENSG00000232368	FTLP2	1.26230305714909	1.40107102325215E-06	0.000027552558114742
ENSG00000260293	AC106820.4	1.95449318650643	1.42354110399763E-06	0.0000279394413142168
ENSG00000188227	ZNF793	-1.62114616231259	1.45492623851219E-06	0.0000284090668276112
ENSG00000218980	FTH1P15	1.46400724657215	1.53789826296806E-06	0.0000297168349072552
ENSG00000204361	NXPE2	-1.70432023382229	1.57174667620213E-06	0.0000302538522066654
ENSG00000101180	HRH3	3.97658843873865	1.60528194268295E-06	0.0000307807420487575
ENSG00000198453	ZNF568	-1.30108953911266	1.61735125313009E-06	0.000030952756740938
ENSG00000113578	FGF1	-1.22028857751505	1.62068018332017E-06	0.0000309687463424416
ENSG00000259672	AC087612.1	-4.65267729473659	1.66705496523142E-06	0.0000316655395732269
ENSG00000118596	SLC16A7	-1.53691814839897	1.70938875160776E-06	0.000032342412175306
ENSG00000180767	CHST13	1.64569618876161	1.76618254177892E-06	0.0000332064578081844
ENSG00000173404	INSM1	2.83747362268715	1.80688761427694E-06	0.0000338982296086885
ENSG00000213131	YWHAZP4	-1.7443118003309	1.86341214871817E-06	0.0000347628148752465
ENSG00000237412	PRSS56	3.21368162432209	1.88941354327832E-06	0.0000350840916307629
ENSG00000082196	C1QTNF3	-1.20426677981903	1.93672836374961E-06	0.0000357963299793869
ENSG00000173809	TDRD12	-2.20207043938986	1.94379964217904E-06	0.0000358938233370954
ENSG00000163499	CRYBA2	2.18431390956937	1.96664827404034E-06	0.000036215329507213
ENSG00000223825	DAZAP2P1	1.20139620800999	2.01678445702411E-06	0.0000370021611123431
ENSG00000010932	FMO1	-1.38762184479866	0.0000020216758794479	0.000037057875294834
ENSG00000091986	CCDC80	-1.36692536914146	2.05772237827046E-06	0.000037580706689071
ENSG00000146938	NLGN4X	-1.39451880409558	2.18670216880705E-06	0.0000395029921634403
ENSG00000145198	VWA5B2	2.26520691888488	2.24042880739577E-06	0.0000403277185331238
ENSG00000123500	COL10A1	-1.9921255277384	2.30721622347211E-06	0.0000411958714432285
ENSG00000188460	ACTBP11	1.86966512715239	2.33919447752552E-06	0.0000417062934605201
ENSG00000198914	POU3F3	2.59107157187441	2.34824436225241E-06	0.0000418163300871686
ENSG00000109610	SOD3	1.5208322789519	2.52720523771397E-06	0.0000445662494700133
ENSG00000180389	ATP5EP2	1.22338200904359	2.67234944179022E-06	0.0000467544149272929
ENSG00000262979	AC124319.1	1.47343256177614	2.71643646670242E-06	0.0000473185707103002
ENSG00000143954	REG3G	4.08820263243026	2.71320652611534E-06	0.0000473185707103002
ENSG00000184226	PCDH9	-1.78511848878837	3.14510923796086E-06	0.0000538756958897143
ENSG00000267013	LINC01929	-2.05364902291582	3.15130704007318E-06	0.000053906776250567
ENSG00000125675	GRIA3	-1.34401203291366	3.24324205164707E-06	0.0000551489159080072
ENSG00000245067	IGFBP7-AS1	2.05834131248889	3.55687139227449E-06	0.0000596694294018844
ENSG00000237758	BANF1P3	1.32264677204206	3.56730220760125E-06	0.0000597942098220411
ENSG00000163736	PPBP	3.22027790345271	3.70024888222114E-06	0.0000616091438889819
ENSG00000229119	AC026403.1	1.51128833410773	3.70826510221035E-06	0.0000616912046146235
ENSG00000177133	LINC00982	1.55341084727799	3.87292082279989E-06	0.0000639512049913568
ENSG00000259134	LINC00924	-1.4810818786508	0.0000041669694118907	0.0000679086858479414
ENSG00000132693	CRP	-4.32560151024339	4.23007092457343E-06	0.0000687128594089245
ENSG00000205426	KRT81	-2.03800364184183	4.25998730415476E-06	0.0000691426046604485
ENSG00000070031	SCT	1.97330868663009	4.26956681319525E-06	0.000069241838415293
ENSG00000229419	RALGAPA1P1	-1.28006212292145	4.28585989804685E-06	0.0000694497005376935
ENSG00000258017	AC011603.2	1.33340429899774	4.31884836826123E-06	0.0000698709233990764
ENSG00000134760	DSG1	-1.75856064757949	4.33634008328591E-06	0.0000700971479482626
ENSG00000119699	TGFB3	-1.34757665786391	4.40585464433649E-06	0.0000709339047492691
ENSG00000172016	REG3A	3.25028795621743	4.47193766810312E-06	0.0000718242078848074
ENSG00000248988	AC093700.1	1.28529654407899	4.49762923029412E-06	0.0000720998563886115
ENSG00000121905	HPCA	1.31850301417959	4.50871049246275E-06	0.0000721827208649084
ENSG00000073282	TP63	-2.01189669324149	4.51546585823067E-06	0.0000722329926720967
ENSG00000249790	AC092490.1	-2.29310455973213	4.52929070964444E-06	0.0000723383120533141
ENSG00000163209	SPRR3	4.3089161900071	4.54183549599348E-06	0.0000724807294009184
ENSG00000167619	TMEM145	1.28328281339823	4.73464482232318E-06	0.0000753170410430073
ENSG00000100314	CABP7	1.61768598277497	4.74653782288276E-06	0.0000754461620534587
ENSG00000239528	RPS14P8	2.12589589194371	5.27734727192488E-06	0.0000830901485366896
ENSG00000083782	EPYC	-2.79180220277707	5.49852204991781E-06	0.0000860975474587444
ENSG00000117152	RGS4	-1.48763133877084	5.61494556882314E-06	0.0000877143177991292
ENSG00000120332	TNN	-1.20003192712333	5.99448589708929E-06	0.0000926294108459738
ENSG00000067798	NAV3	-1.33748843624146	6.14044024875763E-06	0.000094156558841272
ENSG00000186340	THBS2	-1.48345273688205	6.30817852146859E-06	0.0000962852611603838
ENSG00000214128	TMEM213	-2.35679696954124	6.39168773825739E-06	0.0000973317258325408
ENSG00000116132	PRRX1	-1.32108523988304	6.49130397141917E-06	0.0000985533840037652
ENSG00000134757	DSG3	-2.41927892377018	6.83048316918133E-06	0.000103154235616208
ENSG00000178363	CALML3	2.11926259668483	7.02423342438007E-06	0.000105462055005299
ENSG00000104213	PDGFRL	-1.45803400306672	7.33454115654251E-06	0.000109361292766955
ENSG00000223612	AC241585.1	-1.26866100403314	0.0000075594062507441	0.000112110285258996
ENSG00000105605	CACNG7	3.28620694919825	7.57353383853236E-06	0.000112110285258996
ENSG00000124343	XG	-1.87392587011922	7.90816347128631E-06	0.000116265714610964
ENSG00000224411	HSP90AA2P	1.37286817484414	7.95402138991292E-06	0.000116823110241027
ENSG00000147869	CER1	3.78798790061991	8.03668395170864E-06	0.000117722100700248
ENSG00000132031	MATN3	-1.52969128703001	8.06660208134519E-06	0.000117987342302545
ENSG00000169474	SPRR1A	3.39512077068241	8.35017143454818E-06	0.000121159350226777
ENSG00000200795	RNU4-1	2.65751129920837	8.37590553565154E-06	0.000121356484845771
ENSG00000179873	NLRP11	1.33036928207652	8.47123594401061E-06	0.000122382714505663
ENSG00000158874	APOA2	3.67012646391302	8.50108929479834E-06	0.000122725263085311
ENSG00000147434	CHRNA6	2.30096540790017	8.51809730471245E-06	0.000122882010215274
ENSG00000008196	TFAP2B	5.60389703589964	0.0000085744159024982	0.000123160912819492
ENSG00000138311	ZNF365	-1.7140728670899	8.66784865689517E-06	0.000124145961408434
ENSG00000225405	RPS15AP17	1.67874855468141	8.82916705508287E-06	0.000126004826971826
ENSG00000272808	AC015712.6	-1.48882804627786	9.07588369130954E-06	0.000128698478461579
ENSG00000233251	AC007743.1	-1.82865957212307	9.12723811056278E-06	0.00012933490599223
ENSG00000089199	CHGB	2.97055849397599	9.15450146040328E-06	0.000129537492336301
ENSG00000228492	RAB11FIP1P1	-1.22987190275613	0.0000100639335776538	0.000140083649773148
ENSG00000217241	CBX3P9	1.21761055701803	0.0000105849310436634	0.000145551907950719
ENSG00000147256	ARHGAP36	3.24052676663276	0.000011248525505556	0.00015361964429324
ENSG00000234176	HSPA8P1	1.23335789816139	0.0000115188828210487	0.000156350053508528
ENSG00000134827	TCN1	-2.38987381173596	0.0000127070860048356	0.00016892054449542
ENSG00000242887	IGHJ3	2.01246457354475	0.0000129289973628253	0.000171300641451757
ENSG00000138622	HCN4	2.31999458872832	0.0000132966314749984	0.0001752418844792
ENSG00000176919	C8G	1.50267042844217	0.0000141042989063403	0.000183904885282559
ENSG00000241158	ADAMTS9-AS1	-1.2362721079594	0.0000141997896885075	0.000184708201807539
ENSG00000156535	CD109	-1.41883322466691	0.0000144065703711174	0.00018678992603175
ENSG00000126259	KIRREL2	2.12834898167363	0.0000146509909660937	0.000189467184144047
ENSG00000229204	PTGES3P3	-1.23564102666507	0.000014700069064852	0.000189978900333598
ENSG00000104879	CKM	1.40257099401866	0.0000150161259048198	0.000193188793031744
ENSG00000241794	SPRR2A	3.12153594056449	0.0000151985337645126	0.000195046585358703
ENSG00000232774	FLJ22447	-1.71911485655723	0.0000153721281175647	0.000196755361812263
ENSG00000100079	LGALS2	1.55284848891493	0.000015881920749905	0.000202372944249427
ENSG00000131386	GALNT15	-1.21226876117741	0.0000159690924276742	0.000203095141123444
ENSG00000102452	NALCN	-1.55631718818242	0.0000160648192974449	0.000203923182695648
ENSG00000137473	TTC29	-4.8882185882957	0.0000178823110494792	0.000223438590300382
ENSG00000180447	GAS1	-1.67948403820731	0.0000183039766712204	0.000227716970044199
ENSG00000166823	MESP1	1.36512005017785	0.00001870917168122	0.000231747830248466
ENSG00000227232	WASH7P	-1.34313578350376	0.0000200132947485624	0.000246071156354632
ENSG00000249307	LINC01088	-1.52730944980848	0.0000205381764642885	0.000251817140570486
ENSG00000149926	FAM57B	1.62015986446225	0.0000223385253470685	0.000270335394569612
ENSG00000213467	HMGB1P37	2.11559626316636	0.0000224097547325904	0.000270705501546043
ENSG00000170323	FABP4	-2.31596292891498	0.0000231458574175433	0.000278586886266575
ENSG00000185664	PMEL	1.25440143322275	0.0000231945903753461	0.000278659660965365
ENSG00000256271	CACNA1C-AS2	1.52135476701136	0.0000233483022094532	0.000279675706321868
ENSG00000213707	HMGB1P10	-1.44669387056002	0.0000236921187776672	0.000282945925390192
ENSG00000214748	AL355309.1	1.965235572451	0.0000239320463689362	0.000285470021761997
ENSG00000257017	HP	-2.42180956203115	0.0000251701790415026	0.000298811751187892
ENSG00000163735	CXCL5	2.19215501404827	0.0000251972796302363	0.000298955847394372
ENSG00000129048	ACKR4	-1.47661174202514	0.0000265275437927239	0.000311776661752131
ENSG00000275966	AC110285.6	1.28978103468233	0.0000265164588583399	0.000311776661752131
ENSG00000236480	PKMP1	1.57732506391156	0.0000288265012608849	0.000334273647819199
ENSG00000171502	COL24A1	-1.29363510747713	0.0000294906351886922	0.000340591266514491
ENSG00000204542	C6ORF15	-2.30927543504362	0.0000295944494854659	0.000341198557830127
ENSG00000163629	PTPN13	-1.23365912070394	0.0000296588115261819	0.000341546428987386
ENSG00000242444	AC007207.1	1.55076917248403	0.0000296513905257414	0.000341546428987386
ENSG00000197582	GPX1P1	1.5722866615319	0.0000297484447016239	0.000342381293282515
ENSG00000163515	RETNLB	-2.03807714509428	0.0000301773353883151	0.000346597577167024
ENSG00000113389	NPR3	-1.64376594308308	0.0000311640132106795	0.000356414987950415
ENSG00000144290	SLC4A10	-1.73550282766226	0.0000346629004586207	0.000388862858598114
ENSG00000160951	PTGER1	1.20097690594521	0.0000358204915491654	0.00040049995587707
ENSG00000251381	LINC00958	-1.88972498570524	0.000036409593398469	0.00040617737359096
ENSG00000145423	SFRP2	-1.94936384939113	0.0000387291154779179	0.000428702341966094
ENSG00000224609	HSD52	2.19809798290826	0.0000392154936459517	0.000433126347731407
ENSG00000149243	KLHL35	1.22350747982926	0.0000397764518287922	0.000439079285933297
ENSG00000080166	DCT	2.54701166706525	0.0000406479963046765	0.000446725503942484
ENSG00000067842	ATP2B3	2.61952181402932	0.0000414081304184061	0.000453582481227935
ENSG00000129990	SYT5	1.74557154050778	0.0000419815113792589	0.000457106592565445
ENSG00000172061	LRRC15	-1.33896909057428	0.0000430975531736695	0.0004687474754545
ENSG00000211905	IGHJ1	2.19128468947441	0.0000435080828841175	0.000472441030448189
ENSG00000155886	SLC24A2	-1.58322884135876	0.000044442769094118	0.000481021953683899
ENSG00000173391	OLR1	-1.32452235430822	0.000047750385943915	0.000509643542286016
ENSG00000198626	RYR2	-1.2164882993117	0.0000480980462995004	0.000512532781367476
ENSG00000198064	NPIPB13	1.477107476968	0.0000493124367077056	0.000523797174598595
ENSG00000145536	ADAMTS16	-1.4359420907828	0.0000495952189581712	0.000525962035448121
ENSG00000186281	GPAT2	-1.51840952964763	0.0000496248127334223	0.000525996688813675
ENSG00000105642	KCNN1	1.64245682191075	0.0000501203630785888	0.000530120021961066
ENSG00000187621	TCL6	-2.52473971322575	0.0000502517169728056	0.000530951509844873
ENSG00000170381	SEMA3E	-2.06122262670091	0.0000505627730129	0.000533415816142556
ENSG00000125462	C1ORF61	2.16415514974541	0.0000505650428315316	0.000533415816142556
ENSG00000171234	UGT2B7	-1.41294865020753	0.0000517590627118689	0.000543466987682598
ENSG00000138615	CILP	-1.68821960739055	0.0000532621002076113	0.000556037910110225
ENSG00000145147	SLIT2	-1.20668452174274	0.0000535496468774295	0.000557832087909824
ENSG00000144191	CNGA3	1.98646432026357	0.0000601523265182455	0.000614439408913367
ENSG00000125820	NKX2-2	2.57435207232378	0.0000603699176001181	0.000616032152017548
ENSG00000240103	AC132825.1	-3.03817182871312	0.0000617441383269583	0.00062781062787411
ENSG00000164694	FNDC1	-1.26331285663396	0.0000625045097735903	0.00063328605744236
ENSG00000084674	APOB	2.66599127934518	0.0000627328267925576	0.000634633862944456
ENSG00000101210	EEF1A2	2.02094037877663	0.0000632396173596363	0.000639437021682962
ENSG00000186867	QRFPR	-2.63342863181747	0.0000660853432363809	0.000661847196923755
ENSG00000145794	MEGF10	-1.35803995991679	0.0000677570676844807	0.000675542022123715
ENSG00000132854	KANK4	-1.29923391749035	0.0000692956394730624	0.000688476815848726
ENSG00000230368	FAM41C	-2.84800590589701	0.0000704644015752941	0.0006980063180339
ENSG00000197614	MFAP5	-1.32826709113848	0.0000705167806888169	0.000698179027830804
ENSG00000170558	CDH2	-1.27885504526711	0.0000727789243252386	0.000715611667331824
ENSG00000178372	CALML5	4.47071085817368	0.00007685429095965	0.000750512577406553
ENSG00000161849	KRT84	-4.11888350852504	0.0000780784474573378	0.000760237514716184
ENSG00000104921	FCER2	2.14451658829971	0.00008293084008287	0.000795849272265006
ENSG00000158270	COLEC12	-1.25441180730873	0.0000836536669514739	0.00080201548257699
ENSG00000168334	XIRP1	-1.2236757521906	0.0000861987000695307	0.000822861933774115
ENSG00000211958	IGHV3-38	2.06241938134694	0.0000869470610142183	0.000827239180506705
ENSG00000202538	RNU4-2	2.04893664586448	0.0000883270622049485	0.000837576982845217
ENSG00000270503	YTHDF2P1	-1.36461242566944	0.0000916342432218304	0.00086320234774737
ENSG00000272620	AFAP1-AS1	2.25722834301319	0.0000932523722829753	0.00087350323404306
ENSG00000278473	IGHV3-41	2.04901515258535	0.0000959169028934778	0.00089426958460648
ENSG00000151790	TDO2	-1.44350803569413	0.0000962864947164916	0.000896878398338229
ENSG00000196542	SPTSSB	-2.38737965338358	0.0000975385621414825	0.000905458797083403
ENSG00000145087	STXBP5L	-1.88061038134788	0.000098735716704301	0.000912882748612648
ENSG00000154874	CCDC144B	-1.51102113232364	0.0000994204699346619	0.000917091869480399
ENSG00000137959	IFI44L	-1.51997894120665	0.000101901868813084	0.000934802267624155
ENSG00000111249	CUX2	1.7945557769346	0.000102570796039597	0.000938353711021587
ENSG00000145248	SLC10A4	-1.49335558045979	0.000104354152357163	0.000950750553623396
ENSG00000181234	TMEM132C	2.28420208740117	0.000107513505049621	0.000972439941553387
ENSG00000157703	SVOPL	-1.91732435537371	0.000108238943587307	0.000977231853987528
ENSG00000140274	DUOXA2	1.58248280947455	0.000109057369527848	0.00098284449398575
ENSG00000102109	PCSK1N	1.9178667858293	0.000112231477301077	0.00100510305534537
ENSG00000162975	KCNF1	1.41624505725992	0.000120726300975056	0.00107062205658305
ENSG00000211676	IGLJ2	2.31717970076417	0.0001211949242761	0.00107334866446653
ENSG00000164114	MAP9	-1.21038039535735	0.000123649402071657	0.00109121689637443
ENSG00000164853	UNCX	4.09186521264626	0.000129838852387979	0.00113630322852029
ENSG00000231683	AL033397.1	-2.09883140965144	0.000130703362283912	0.00114326070949627
ENSG00000115844	DLX2	1.81174047718268	0.000133571003451217	0.0011643755012894
ENSG00000115590	IL1R2	1.22423085226281	0.000136303569742193	0.00118612601195515
ENSG00000157851	DPYSL5	2.59103236212183	0.000141466925110002	0.00121884828102537
ENSG00000125851	PCSK2	2.65962076345488	0.000143041961231319	0.00122923801522656
ENSG00000130294	KIF1A	2.17397972915642	0.000144435578833911	0.00123801924714781
ENSG00000251546	IGKV1D-39	2.655055484414	0.000146137817115502	0.00124950594976788
ENSG00000180210	F2	1.71644027071068	0.000150009524856463	0.0012764865019728
ENSG00000137142	IGFBPL1	1.61910608963651	0.000156943761826701	0.0013191991423212
ENSG00000131142	CCL25	2.331126247759	0.000158580410285731	0.00133127588130627
ENSG00000150201	FXYD4	1.56058038780474	0.000168239020012453	0.00140000650555968
ENSG00000134873	CLDN10	-2.37270881368858	0.000170513184439345	0.00141716032657991
ENSG00000248923	MTND5P11	1.2280913335564	0.000170841741997461	0.00141836518994309
ENSG00000143768	LEFTY2	1.73881459104457	0.000172613779851559	0.00142926784974478
ENSG00000136881	BAAT	-1.4285879048087	0.000172806479665292	0.00143027069747826
ENSG00000177519	RPRM	1.65060082798405	0.000174254073152341	0.00143986616277245
ENSG00000176083	ZNF683	-1.50789077667748	0.000176914025897386	0.00145882882271142
ENSG00000162631	NTNG1	-1.63328080637821	0.000177979347652653	0.00146579858454246
ENSG00000230107	AL022316.1	-1.27778246717378	0.000180000791919279	0.00148122562707875
ENSG00000233125	ACTBP12	-2.32790547271223	0.000182178426609712	0.00149483571402958
ENSG00000135914	HTR2B	-1.26192450343083	0.000185582173658057	0.00151839960265683
ENSG00000115386	REG1A	2.33307695008767	0.000185905098380971	0.00152041910178133
ENSG00000075043	KCNQ2	2.42577996510064	0.00018630785520986	0.0015218442138565
ENSG00000174236	REP15	-1.69055945453021	0.00018926810663192	0.00154161303322697
ENSG00000115194	SLC30A3	1.44423760994131	0.000193093541884668	0.00156702232609897
ENSG00000169903	TM4SF4	2.31764800034669	0.000195729809003099	0.00158391315669579
ENSG00000115263	GCG	-2.9055636020009	0.000197666479773276	0.00159375662320238
ENSG00000155761	SPAG17	-1.43054861198307	0.000200522169862927	0.00160900921841819
ENSG00000166819	PLIN1	-1.8748307722624	0.000204301995306907	0.0016327815464928
ENSG00000253451	IGLV2-28	1.97919506274822	0.000206937280163521	0.00164922491330959
ENSG00000258483	LINC02251	-1.3279082214764	0.00021138007368992	0.0016786064675376
ENSG00000141485	SLC13A5	-1.75874058480453	0.000215069863433633	0.00170384451681364
ENSG00000144355	DLX1	2.0864055103758	0.000215846477835164	0.0017093193131774
ENSG00000211658	IGLV3-27	1.89873335471789	0.000226084450947158	0.00177534407992882
ENSG00000107159	CA9	1.77320250564565	0.000241081109718102	0.00186842535770662
ENSG00000018236	CNTN1	-1.69920817727939	0.000242453476441548	0.00187687735734294
ENSG00000237125	HAND2-AS1	-1.26170833070543	0.000250177489664777	0.00192501524647581
ENSG00000007350	TKTL1	2.8893165134311	0.000256320761989942	0.00196293170738177
ENSG00000165521	EML5	-1.23886779890871	0.000256601610302437	0.0019643295685221
ENSG00000211747	TRBV20-1	1.33492777122015	0.000260096057176336	0.00198628900563132
ENSG00000257671	KRT7-AS	-1.3740215411536	0.000271225138775302	0.00205579600634694
ENSG00000152377	SPOCK1	-1.2256469820193	0.000274289503580904	0.00207508681618571
ENSG00000144407	PTH2R	-2.35047409520065	0.000283808354639338	0.0021309623922187
ENSG00000184735	DDX53	-3.97145978315681	0.000284488608327513	0.00213446578835288
ENSG00000163216	SPRR2D	2.30894883275053	0.000286058188037949	0.00214302309598733
ENSG00000198216	CACNA1E	-1.82553482692607	0.000290142808057325	0.00216569777398242
ENSG00000204983	PRSS1	1.54816078474755	0.000292323178253401	0.00217852185807645
ENSG00000228078	HLA-U	1.39348176181674	0.000295620432896113	0.00219735723558941
ENSG00000083067	TRPM3	1.60991124867051	0.000305730208349688	0.00225822164984354
ENSG00000178965	ERICH3	2.58070025533734	0.000305654451312504	0.00225822164984354
ENSG00000183831	ANKRD45	-1.76301118701955	0.000322592978692262	0.00235836359834299
ENSG00000254122	PCDHGB7	-1.35623729541545	0.000355121567764737	0.00255227659134512
ENSG00000229092	IGHV3-47	1.51525188981738	0.000362701282633505	0.00259469606698808
ENSG00000164107	HAND2	-1.25241548135193	0.000364892414785666	0.00260656076060694
ENSG00000173762	CD7	1.23853573187748	0.000369137696638528	0.00262936583915786
ENSG00000211890	IGHA2	1.67675335688036	0.000373821506040734	0.00264950467921031
ENSG00000238249	HMGN2P17	-1.27672617979713	0.000377465209127877	0.00266681572785537
ENSG00000251292	ERVH-1	2.0454344221747	0.000390772195784128	0.00274048033407051
ENSG00000120054	CPN1	1.65109030835116	0.000394179751135844	0.00276243824191307
ENSG00000148053	NTRK2	-1.40019957100778	0.000405968864958473	0.00282819313872744
ENSG00000159184	HOXB13	1.30178187506513	0.000413438183576867	0.00286822739856452
ENSG00000259162	AL355075.5	-1.38372207813411	0.000414520237310297	0.00286975548907129
ENSG00000178752	ERFE	1.20518847903794	0.000451449222743244	0.00307848309570307
ENSG00000164106	SCRG1	-1.27877168790792	0.000452854575927741	0.00308490774873381
ENSG00000218014	KRT19P1	1.43820513042762	0.00045729027348049	0.00311300158914487
ENSG00000104332	SFRP1	-1.51804335651294	0.000460151978122164	0.00312821930006153
ENSG00000106689	LHX2	1.3172548331982	0.000462880947197781	0.00314356265296114
ENSG00000073756	PTGS2	-1.27198522908201	0.000482135017605226	0.00325991798705665
ENSG00000174564	IL20RB	-1.3216549433704	0.000493260856729906	0.00332053636033138
ENSG00000136155	SCEL	-1.68212092354285	0.000497521386110881	0.00334470972223937
ENSG00000105929	ATP6V0A4	-1.74550365732234	0.000508346889185014	0.00340374358107124
ENSG00000187773	FAM69C	-1.37216317390499	0.000509879270044006	0.00340943367318582
ENSG00000106483	SFRP4	-1.28163686524151	0.000510997125654845	0.00341462293330562
ENSG00000219222	RPL12P47	1.93963661472769	0.000515068344441005	0.00343378896294003
ENSG00000233913	RPL10P9	1.56541825906763	0.000518637125313535	0.00345297226383353
ENSG00000088726	TMEM40	-1.36869599760027	0.000541873514480901	0.00358379106896008
ENSG00000236496	GPS2P1	1.38544498871182	0.000549276171467723	0.00362315546580558
ENSG00000236039	AC019117.1	-1.40374338068367	0.000552533851565115	0.00364223898194358
ENSG00000139209	SLC38A4	-1.28824345979481	0.000559594384705288	0.00368234500670062
ENSG00000244021	AC093591.1	-1.2962431004265	0.000560525835241486	0.00368398229872529
ENSG00000174358	SLC6A19	1.99023356190294	0.000566541035417786	0.0037088761099762
ENSG00000238098	ABCA17P	1.70457849852041	0.000569411355500706	0.00372297395934029
ENSG00000168631	DPCR1	-1.99286371041234	0.000573443984371402	0.00374425189795445
ENSG00000227755	AP000344.1	1.5265809916219	0.000614389865828308	0.00396239816631685
ENSG00000144596	GRIP2	-1.33245894326079	0.000615128459627678	0.00396588145316586
ENSG00000268089	GABRQ	1.20896899425565	0.000624106542035518	0.00400548544208566
ENSG00000211593	IGKJ5	1.82995510054855	0.000623754360387932	0.00400548544208566
ENSG00000091513	TF	1.59008980041017	0.000642338528844783	0.00410160556290149
ENSG00000277053	GTF2IP1	-1.59118117336384	0.000656149305228796	0.00417245802624804
ENSG00000123561	SERPINA7	1.71588555632702	0.000657231807917997	0.00417668305413536
ENSG00000165023	DIRAS2	-1.47934300208629	0.000667642028922158	0.00422938736140289
ENSG00000268879	IGFL1P1	-1.93716890003468	0.000669704693161518	0.00423976545290467
ENSG00000237973	MTCO1P12	-1.47708189884415	0.000674116533993153	0.00425825113790174
ENSG00000178429	RPS3AP5	1.49775437718174	0.000682413945859438	0.00430114531175759
ENSG00000184956	MUC6	1.97587791354136	0.000705686873490707	0.00442827378528402
ENSG00000211678	IGLJ3	2.52039198044051	0.000705522910748165	0.00442827378528402
ENSG00000261159	AC112484.4	-1.37652396725468	0.000720058913679015	0.00449867951698146
ENSG00000256870	SLC5A8	3.42333524091497	0.000726276166100176	0.00452478883650811
ENSG00000242715	CCDC169	-1.93602095629949	0.000740509636354188	0.00459483929638406
ENSG00000230916	MTCO1P53	-1.60843808406628	0.000759469092022179	0.00469130455669665
ENSG00000162992	NEUROD1	3.13991441401353	0.000791042106372894	0.00485846027341544
ENSG00000177234	LINC01561	-1.24747498657726	0.000827308453681232	0.00504413271423589
ENSG00000127325	BEST3	1.25260413912146	0.00084145592487398	0.0051101183522742
ENSG00000226674	TEX41	-1.24894964448989	0.000864207505481784	0.00521869869217175
ENSG00000188403	IGHV1OR15-9	1.77802976171348	0.000879354031645088	0.00529520601334203
ENSG00000235621	LINC00494	1.71574110843122	0.000891716290250414	0.00535834330201602
ENSG00000166396	SERPINB7	-1.96339354188043	0.000920108448554563	0.00549425188347883
ENSG00000005961	ITGA2B	-1.39332936980837	0.000925179700908145	0.00551629078607721
ENSG00000158516	CPA2	1.72896944807022	0.000931663368070925	0.00554667285281796
ENSG00000235124	KRT8P17	-1.50344277573066	0.000947933229923431	0.00563011472469386
ENSG00000253898	LINC01419	-3.57806621377095	0.000997001245361642	0.00585931129946222
ENSG00000266524	GDF10	-1.67660641588427	0.0010061396402338	0.00588657979849821
ENSG00000211637	IGLV4-69	1.70773116435638	0.00100598084961651	0.00588657979849821
ENSG00000268628	AL121761.2	-1.43038215497828	0.00102504289228426	0.00598665799118374
ENSG00000186081	KRT5	-2.2067660568322	0.0010452155264058	0.00607959424092806
ENSG00000112936	C7	-1.20539679118711	0.00109820512223182	0.00633433554913157
ENSG00000187122	SLIT1	1.40873358655614	0.00114563114858745	0.00654552769481762
ENSG00000138696	BMPR1B	-1.28704401750164	0.00115915500831999	0.0066152290963249
ENSG00000202187	RNA5SP355	5.76650430259794	0.00116621640455392	0.00663657184932705
ENSG00000204624	DISP3	1.2632492494797	0.00117897785740599	0.00669013848082129
ENSG00000211668	IGLV2-11	1.43699858027195	0.00120565026644938	0.00681246954854596
ENSG00000158764	ITLN2	-2.7826708257022	0.0012136973849624	0.00684825578976243
ENSG00000009694	TENM1	-1.23867387890065	0.0013072943746625	0.00725145519315846
ENSG00000253706	AC011632.1	2.37470042175031	0.00131812501180694	0.00729735043942995
ENSG00000095917	TPSD1	1.32979475198639	0.00132911993629398	0.00734194534895043
ENSG00000144229	THSD7B	1.82756450617295	0.00132884529477321	0.00734194534895043
ENSG00000165197	VEGFD	1.37682751324182	0.00133520901935107	0.00736336632808015
ENSG00000106341	PPP1R17	3.43622591234344	0.00133979102098347	0.00738048651757644
ENSG00000163497	FEV	1.78890442443048	0.00136123332926188	0.00747593235806825
ENSG00000204538	PSORS1C2	-1.20017252550602	0.00136297753578866	0.00748345456583059
ENSG00000109511	ANXA10	-2.28719182349089	0.00139607316726284	0.00763161200599496
ENSG00000168229	PTGDR	1.51946869263227	0.00139543273318975	0.00763161200599496
ENSG00000103154	NECAB2	1.25926334734623	0.00141377765732441	0.0077094098235103
ENSG00000162951	LRRTM1	-1.55181401132462	0.00142440046002478	0.00774619520721154
ENSG00000121207	LRAT	-1.53843852760794	0.00142891524666481	0.00776083032267305
ENSG00000196167	COLCA1	-1.38128721194383	0.00143005824192614	0.00776428360697943
ENSG00000139767	SRRM4	2.20747718315001	0.00145702121511207	0.00788069406549516
ENSG00000130700	GATA5	1.81323129685774	0.00146320912009795	0.00790959210145182
ENSG00000124479	NDP	-1.21563139058898	0.00146399616935422	0.00790985491176238
ENSG00000205293	LINC01602	-1.74606123937002	0.00147171788691744	0.00793744726972998
ENSG00000169347	GP2	1.78094587945623	0.00153034432802824	0.00818203898153715
ENSG00000197520	FAM177B	-1.27157946640771	0.00159735701422192	0.00848357074538915
ENSG00000101098	RIMS4	1.60192395440321	0.00160858556204579	0.00853639828145416
ENSG00000174502	SLC26A9	-1.78331461241589	0.00162166404529739	0.00858755278537233
ENSG00000211895	IGHA1	1.35272919252722	0.0016287288477532	0.00861497737037541
ENSG00000134762	DSC3	-1.47261451945109	0.00168895751129891	0.00886869147851569
ENSG00000125740	FOSB	-1.20122816914353	0.00169407507787054	0.00889089047960424
ENSG00000182272	B4GALNT4	1.23650863860953	0.00171494850907391	0.00897885331558398
ENSG00000021488	SLC7A9	1.39827749066648	0.00171532948476397	0.00897885331558398
ENSG00000164393	ADGRF2	-1.33633355513357	0.00172128804415856	0.00900296730949949
ENSG00000106809	OGN	-1.27291929754016	0.00194411205638876	0.009914078327373
ENSG00000071991	CDH19	-1.53350380353513	0.00194659112279802	0.00992418745432623
ENSG00000256377	AC009509.1	-1.2906768592807	0.00200475919076207	0.0101688470757619
ENSG00000254395	IGHV4-55	1.38386305101885	0.00200688256142268	0.010177033902849
ENSG00000155966	AFF2	1.27031090761283	0.00201537802544833	0.0102175216819228
ENSG00000138271	GPR87	-3.07643728224699	0.0020416526688256	0.0103323759683727
ENSG00000114771	AADAC	-1.25262739374989	0.00213473934507223	0.0106817160316912
ENSG00000170477	KRT4	1.57925157611843	0.0021994261837916	0.010928757809539
ENSG00000163221	S100A12	1.23557757437451	0.00220999031268537	0.0109676121329989
ENSG00000124233	SEMG1	1.89401808877367	0.00223902730802451	0.0110833604165111
ENSG00000179399	GPC5	1.53564745661902	0.00224871607319409	0.0111183734576634
ENSG00000054803	CBLN4	2.40046130311988	0.00231419417850878	0.0113878278982298
ENSG00000258484	SPESP1	1.32121200924624	0.00234755798925438	0.0115243755836124
ENSG00000166589	CDH16	1.73369700176774	0.0024188419345526	0.0118191396068381
ENSG00000172023	REG1B	2.11511645027525	0.00250636971062515	0.0121517269639142
ENSG00000122756	CNTFR	-1.33314300521505	0.00259182182848076	0.0124812244234865
ENSG00000273018	AC107983.2	-1.47314439868991	0.00259277744696745	0.0124828176844361
ENSG00000019186	CYP24A1	-1.43455687543261	0.00267007932660388	0.0127509410809304
ENSG00000145808	ADAMTS19	1.46074514223796	0.00267208791092275	0.0127570648650506
ENSG00000087128	TMPRSS11E	-2.51111812057152	0.00270083912147367	0.0128543986772377
ENSG00000230453	ANKRD18B	-1.39341944236886	0.00276571402867741	0.0131197488362315
ENSG00000132967	HMGB1P5	-1.29783561083692	0.00281776405473647	0.0133409776809561
ENSG00000244281	AC107302.1	4.91923885685293	0.00282063708389338	0.0133514164738663
ENSG00000248461	LINC02119	2.38189049262771	0.00283451520077272	0.013394894444522
ENSG00000106331	PAX4	2.82039382723082	0.00295114666554522	0.0138153491981241
ENSG00000185668	POU3F1	1.29278112078441	0.00295619576582169	0.0138325038410111
ENSG00000234235	BOK-AS1	-2.10400169026167	0.00312127474606058	0.0144247028153411
ENSG00000100593	ISM2	-1.44131628441328	0.00314615542041842	0.0145082453723055
ENSG00000180537	RNF182	1.47532996114916	0.00321344393703553	0.0147089598767399
ENSG00000156414	TDRD9	-1.21609616220821	0.00328126101813778	0.0149404814442186
ENSG00000259417	CTXND1	-1.37237991291965	0.00333252416594712	0.0151086527877521
ENSG00000106236	NPTX2	-1.40358834233578	0.00342339760638859	0.0154505272590115
ENSG00000278041	AL133325.3	1.36958592383333	0.00346000378562296	0.0155770337171579
ENSG00000268621	IGFL2-AS1	-1.64814164714995	0.00353968931152903	0.0158358693337103
ENSG00000167676	PLIN4	-1.357084267444	0.00363208725494234	0.0161408148028799
ENSG00000109101	FOXN1	-1.2507652601209	0.00375445788327573	0.0165813590866156
ENSG00000242950	ERVW-1	1.66928159813461	0.00382575757899134	0.0168441243781946
ENSG00000181143	MUC16	-1.98381603360541	0.00385996769795734	0.0169723051507895
ENSG00000136546	SCN7A	-1.25058513300248	0.00389115555006695	0.0170568863296046
ENSG00000132911	NMUR2	-1.76006840193264	0.00395638226827862	0.0172951049973637
ENSG00000232177	MTND4P24	-1.50192487764068	0.00396021548363058	0.0172951049973637
ENSG00000186832	KRT16	-1.50181846908912	0.00402436507612866	0.0175292814957599
ENSG00000109182	CWH43	-1.38379346191031	0.00408214108976168	0.0177306910811823
ENSG00000125571	IL37	-1.42958902794948	0.00414462448479583	0.0179513542610493
ENSG00000143184	XCL1	1.24440563694253	0.00415388545502092	0.0179680951269361
ENSG00000211638	IGLV8-61	1.4516574268688	0.0041576818933334	0.0179767332241509
ENSG00000168267	PTF1A	1.89807523509778	0.00423352591042129	0.0182257805839727
ENSG00000180818	HOXC10	1.56862319844497	0.00444204143009422	0.0189492346259102
ENSG00000167654	ATCAY	1.38256051582615	0.00445773316893419	0.0189945635989134
ENSG00000247627	MTND4P12	-1.24794932881216	0.00452213618287819	0.0192157126614007
ENSG00000178248	LINC01658	1.33290504115333	0.00452729780031477	0.0192294664222553
ENSG00000231764	DLX6-AS1	-1.49627408522557	0.00454361440462835	0.0192782789986142
ENSG00000177359	AC024940.1	1.3617249756972	0.00462016315397403	0.0195278425949062
ENSG00000170373	CST1	1.21233072236878	0.00465036165134925	0.0196021573404975
ENSG00000110375	UPK2	-1.65462212998221	0.00467368856575454	0.0196755789177783
ENSG00000211654	IGLV5-37	1.75494712217453	0.00467363560983475	0.0196755789177783
ENSG00000213931	HBE1	2.71850893364174	0.00471857314322645	0.019826938254819
ENSG00000228709	LINC02575	-1.34163926030701	0.00472883538692811	0.0198536200086547
ENSG00000128510	CPA4	-1.22059311162288	0.00484314623741594	0.0202234436891461
ENSG00000211639	IGLV4-60	1.47116746764103	0.00516453674111344	0.0213065133362475
ENSG00000188257	PLA2G2A	1.28309106024721	0.00518961013755839	0.0213795826820858
ENSG00000211964	IGHV3-48	1.20249725211086	0.00588140002241214	0.023544417070974
ENSG00000211652	IGLV7-43	1.36287435120975	0.00588701988642758	0.0235527948199486
ENSG00000262943	ALOX12P2	-1.48398746716549	0.00598384007500292	0.0238732277752712
ENSG00000185479	KRT6B	-1.2870077439509	0.00604727030267053	0.0240686176588361
ENSG00000177494	ZBED2	-1.2902750825207	0.0061375381061486	0.024369636597943
ENSG00000262902	MTCO1P40	-1.47234586684009	0.00621913631417441	0.0246007411516937
ENSG00000231475	IGHV4-31	1.29073746466001	0.00636798438443602	0.0250166363273418
ENSG00000231826	LINC01819	-1.46126823810754	0.00652012167572618	0.0254935481567532
ENSG00000184811	TUSC5	-2.55654129011227	0.00658162234197493	0.025676046163912
ENSG00000130600	H19	1.34324050566004	0.00675823065404105	0.0262244024990756
ENSG00000147081	AKAP4	1.62726053897297	0.00677321527239831	0.0262666359701204
ENSG00000171532	NEUROD2	1.87863625784124	0.00706762733889251	0.0271873689316658
ENSG00000211955	IGHV3-33	1.33021762970007	0.0073355407618241	0.0280237293348462
ENSG00000225972	MTND1P23	-1.72607513026147	0.00753597297025581	0.0286415712280219
ENSG00000170099	SERPINA6	1.26666558499267	0.00757691496510792	0.0287588831692356
ENSG00000211655	IGLV1-36	1.50477182106151	0.00762501496826341	0.028892053682136
ENSG00000136695	IL36RN	-1.33154213025652	0.00775945521012931	0.0293125193984465
ENSG00000240668	KRT8P36	1.46999373102455	0.00780769337499635	0.0294613245764735
ENSG00000211662	IGLV3-21	1.29131325048022	0.00785375233888275	0.0295640388589875
ENSG00000120669	SOHLH2	-2.23966326225094	0.007925112136371	0.0297829203562891
ENSG00000147255	IGSF1	1.25025051849586	0.00801190157984299	0.0300277234224841
ENSG00000202386	RNA5SP211	5.4014973074053	0.00823214881750155	0.0306551957640869
ENSG00000189377	CXCL17	1.51569970638942	0.00830622702515003	0.0308587608706764
ENSG00000121075	TBX4	1.41452590119142	0.00871402871943231	0.0319930712631859
ENSG00000185002	RFX6	1.55297466106022	0.00910528658869682	0.0330890553005025
ENSG00000109158	GABRA4	1.71844857682851	0.00972186495638288	0.0347793843918585
ENSG00000175315	CST6	-1.28319266198012	0.00976322624298251	0.0349023546850583
ENSG00000224853	LINC00393	-1.87645650291857	0.00993231757284141	0.0353235502145553
ENSG00000167656	LY6D	-1.5952043545905	0.00994237291586398	0.0353467279108474
ENSG00000211970	IGHV4-61	1.30361120479209	0.0106802203222138	0.0374435518578403
ENSG00000205420	KRT6A	-1.44467661189437	0.0114335569368275	0.0395094237214732
ENSG00000075673	ATP12A	1.87130359362761	0.0115910754910428	0.0399578433032489
ENSG00000188000	OR7D2	1.2294370060849	0.012319125466193	0.0417888160975443
ENSG00000182836	PLCXD3	-1.4424663685306	0.0124378122435474	0.0420721416982018
ENSG00000155622	XAGE2	-2.8225464170158	0.0129496373169788	0.0434335661563265
ENSG00000009709	PAX7	-2.16371372300899	0.0131141109597325	0.0438820862460987
ENSG00000240280	TCAM1P	1.50928472921835	0.0134129282464432	0.0445610752184794
ENSG00000148604	RGR	1.46818740387076	0.0136381275176443	0.0451291467046263
ENSG00000224057	EGFR-AS1	1.2430612646972	0.0140782675317667	0.0463399975757329
ENSG00000266976	AC079466.1	2.0543220900687	0.0142992467894526	0.0469249427334203
ENSG00000100604	CHGA	1.40985546123806	0.0147310568228062	0.0479857389499784
ENSG00000277586	NEFL	-1.42749858985607	0.0152402343197952	0.0493436852551464
ENSG00000250829	AC108865.1	1.57326229690694	0.0152861503340465	0.0494602888541292
